# Supplementary material for: Coronaviruses: A patent dataset report for research and development (R&D) analysis
Source: Data Brief. 2020 Apr 17;30:105551. doi: 10.1016/j.dib.2020.105551 (PMC7176944; doi:10.1016/j.dib.2020.105551)
Supplement: Supplementary file 2 [file mmc2.zip]

Archive with 1 entries (1 files):
- DIB Coronavirus.rar
